# Supplementary material for: In Situ Growth of Au NPs on Nitrogen-Doped Graphene Quantum Dots Decorated Graphene Composites for the Construction of an Electrochemical Immunosensor and Its Application in CEA Detection
Source: Molecules. 2025 Mar 17;30(6):1347. doi: 10.3390/molecules30061347 (PMC11944492; doi:10.3390/molecules30061347)
Supplement: Supplementary file 1 [file molecules-30-01347-s001.zip]

Archive with 1 entries (1 files):
- molecules-3384879-supplementary.pdf
